# Supplementary material for: Intensive Postural and Motor Activity Program Reduces Scoliosis Progression in People with Rett Syndrome
Source: J Clin Med. 2022 Jan 22;11(3):559. doi: 10.3390/jcm11030559 (PMC8837095; doi:10.3390/jcm11030559)
Supplement: Supplementary file 1 [file jcm-11-00559-s001.zip]

Archive with 2 entries (2 files):
- File S1.pdf
- Tables ¿C Supplementary material.pdf
